# Supplementary material for: Effect of Temperature, pH, and aw on Cereulide Synthesis and Regulator Genes Transcription with Respect to Bacillus cereus Growth and Cereulide Production
Source: Toxins (Basel). 2024 Jan 8;16(1):32. doi: 10.3390/toxins16010032 (PMC10818934; doi:10.3390/toxins16010032)
Supplement: Supplementary file 1 [file toxins-16-00032-s001.zip]

Archive with 1 entries (1 files):
- toxins-2774350-supplementary.pdf
